# Supplementary material for: Evaluation of six decontamination procedures for isolation of Mycobacterium avium complex from avian feces
Source: PLoS One. 2018 Aug 10;13(8):e0202034. doi: 10.1371/journal.pone.0202034 (PMC6086441; doi:10.1371/journal.pone.0202034)
Supplement: S1 File — (XLSX) [file pone.0202034.s001.xlsx]

## Sheet: Data for 3 inocula
Factor	Sample	Replicate	Inoculum	Culture	Growth	Contamination	First colonies aprear	no of colonies
NaOH	1	1	1	Positive	Yes	No	4th week	uncountable
NaOH-VNA	1	1	1	Positive	Yes	No	4th week	uncountable
H2SO4	1	1	1	Positive	Yes	No	4th week	uncountable
H2SO4-VNA	1	1	1	Positive	Yes	No	4th week	30
CPC	1	1	1	Contamination	No	Yes	0	0
CPC-VNA	1	1	1	Positive	Yes	No	2nd week	uncountable
NaOH	1	2	1	Contamination	No	Yes	0	0
NaOH-VNA	1	2	1	Positive	Yes	No	4th week	uncountable
H2SO4	1	2	1	Positive	Yes	No	4th week	uncountable
H2SO4-VNA	1	2	1	Positive	Yes	No	4th week	70
CPC	1	2	1	Contamination	No	Yes		0
CPC-VNA	1	2	1	Positive	Yes	No	2nd week	uncountable
NaOH	1	3	1	Positive	Yes	No	4th week	uncountable
NaOH-VNA	1	3	1	Contamination	No	Yes		0
H2SO4	1	3	1	Positive	Yes	No	4th week	uncountable
H2SO4-VNA	1	3	1	Positive	Yes	No	4th week	50
CPC	1	3	1	Positive	Yes	No	2nd week	uncountable
CPC-VNA	1	3	1	Positive	Yes	No	2nd week	uncountable
NaOH	1	1	2	Contamination	No	Yes	0	0
NaOH-VNA	1	1	2	Positive	Yes	No	4th week	35
H2SO4	1	1	2	Positive	Yes	No	6th week	5
H2SO4-VNA	1	1	2	Positive	Yes	No	4th week	1
CPC	1	1	2	Positive	Yes	No	4th week	35
CPC-VNA	1	1	2	Positive	Yes	No	4th week	17
NaOH	1	2	2	Positive	Yes	No	6th week	uncountable
NaOH-VNA	1	2	2	Negative	No	No	0	0
H2SO4	1	2	2	Positive	Yes	No	6th week	23
H2SO4-VNA	1	2	2	Negative	No	No	0	0
CPC	1	2	2	Contamination	No	Yes	0	0
CPC-VNA	1	2	2	Positive	Yes	No	4th week	15
NaOH	1	3	2	Positive	Yes	No	6th week	uncountable
NaOH-VNA	1	3	2	Negative	No	No	00:00:00	0
H2SO4	1	3	2	Positive	Yes	No	6th week	11
H2SO4-VNA	1	3	2	Negative	No	No		0
CPC	1	3	2	Contamination	No	Yes	0	0
CPC-VNA	1	3	2	Positive	Yes	No	4th week	24
NaOH	1	1	3	Contamination	No	Yes	0	0
NaOH-VNA	1	1	3	Negative	No	No	0	0
H2SO4	1	1	3	Negative	No	No	0	0
H2SO4-VNA	1	1	3	Negative	No	No	0	0
CPC	1	1	3	Contamination	No	Yes	0	0
CPC-VNA	1	1	3	Negative	No	No	0	0
NaOH	1	2	3	Negative	No	No	0	0
NaOH-VNA	1	2	3	Negative	No	No	0	0
H2SO4	1	2	3	Negative	No	No	0	0
H2SO4-VNA	1	2	3	Negative	No	No	0	0
CPC	1	2	3	Contamination	No	Yes	0	0
CPC-VNA	1	2	3	Negative	No	No	0	0
NaOH	1	3	3	Negative	No	No	0	0
NaOH-VNA	1	3	3	Negative	No	No	0	0
H2SO4	1	3	3	Negative	No	No	0	0
H2SO4-VNA	1	3	3	Negative	No	No	0	0
CPC	1	3	3	Contamination	No	Yes	0	0
CPC-VNA	1	3	3	Negative	No	No	0	0
NaOH	2	1	1	Positive	Yes	No	4th week	uncountable
NaOH-VNA	2	1	1	Positive	Yes	No	2nd week	uncountable
H2SO4	2	1	1	Positive	Yes	No	4th week	uncountable
H2SO4-VNA	2	1	1	Positive	Yes	No	4th week	70
CPC	2	1	1	Positive	Yes	No	2nd week	uncountable
CPC-VNA	2	1	1	Positive	Yes	No	2nd week	uncountable
NaOH	2	2	1	Positive	Yes	No	2nd week	uncountable
NaOH-VNA	2	2	1	Positive	Yes	No	4th week	uncountable
H2SO4	2	2	1	Contamination	No	Yes	0	0
H2SO4-VNA	2	2	1	Positive	Yes	No	4th week	45
CPC	2	2	1	Positive	Yes	No	2nd week	uncountable
CPC-VNA	2	2	1	Positive	Yes	No	2nd week	uncountable
NaOH	2	3	1	Positive	Yes	No	4th week	uncountable
NaOH-VNA	2	3	1	Positive	Yes	No	2nd week	uncountable
H2SO4	2	3	1	Positive	Yes	No	4th week	uncountable
H2SO4-VNA	2	3	1	Positive	Yes	No	4th week	45
CPC	2	3	1	Contamination	No	Yes	0	0
CPC-VNA	2	3	1	Positive	Yes	No	2nd week	uncountable
NaOH	2	1	2	Positive	Yes	No	6th week	uncountable
NaOH-VNA	2	1	2	Negative	No	No	0	0
H2SO4	2	1	2	Positive	Yes	No	6th week	5
H2SO4-VNA	2	1	2	Negative	No	No	0	0
CPC	2	1	2	Positive	Yes	No	4th week	100
CPC-VNA	2	1	2	Positive	Yes	No	4th week	10
NaOH	2	2	2	Contamination	No	Yes	0	0
NaOH-VNA	2	2	2	Contamination	No	Yes	0	0
H2SO4	2	2	2	Contamination	No	Yes	0	0
H2SO4-VNA	2	2	2	Negative	No	No	0	0
CPC	2	2	2	Contamination	No	Yes	0	0
CPC-VNA	2	2	2	Positive	Yes	No	4th week	3
NaOH	2	3	2	Positive	Yes	No	6th week	uncountable
NaOH-VNA	2	3	2	Contamination	No	Yes	0	0
H2SO4	2	3	2	Negative	No	No	0	0
H2SO4-VNA	2	3	2	Negative	No	No	0	0
CPC	2	3	2	Contamination	No	Yes	0	0
CPC-VNA	2	3	2	Positive	Yes	No	4th week	13
NaOH	2	1	3	Negative	No	No	0	0
NaOH-VNA	2	1	3	Negative	No	No	0	0
H2SO4	2	1	3	Negative	No	No	0	0
H2SO4-VNA	2	1	3	Contamination	No	Yes	0	0
CPC	2	1	3	Contamination	No	Yes	0	0
CPC-VNA	2	1	3	Negative	No	No	0	0
NaOH	2	2	3	Negative	No	No	0	0
NaOH-VNA	2	2	3	Contamination	No	Yes	0	0
H2SO4	2	2	3	Negative	No	No	0	0
H2SO4-VNA	2	2	3	Negative	No	No	0	0
CPC	2	2	3	Negative	No	No	0	0
CPC-VNA	2	2	3	Negative	No	No	0	0
NaOH	2	3	3	Negative	No	No	0	0
NaOH-VNA	2	3	3	Negative	No	No	0	0
H2SO4	2	3	3	Negative	No	No	0	0
H2SO4-VNA	2	3	3	Negative	No	No	0	0
CPC	2	3	3	Contamination	No	Yes	0	0
CPC-VNA	2	3	3	Contamination	No	Yes	0	0

## Sheet: Data for fisrt inoculum
Factor	Sample	Replicate	Inoculum	Culture	First colonies aprear	no of colonies
NaOH	1	1	1	Positive	4th week	uncountable
NaOH-VNA	1	1	1	Positive	4th week	uncountable
H2SO4	1	1	1	Positive	4th week	uncountable
H2SO4-VNA	1	1	1	Positive	4th week	30				5
CPC	1	1	1	Contamination	0	0				23
CPC-VNA	1	1	1	Positive	2nd week	uncountable				11
NaOH	1	2	1	Contamination	0	0				5
NaOH-VNA	1	2	1	Positive	4th week	uncountable
H2SO4	1	2	1	Positive	4th week	uncountable				11
H2SO4-VNA	1	2	1	Positive	4th week	70				8.48528
CPC	1	2	1	Contamination		0
CPC-VNA	1	2	1	Positive	2nd week	uncountable
NaOH	1	3	1	Positive	4th week	uncountable
NaOH-VNA	1	3	1	Contamination		0
H2SO4	1	3	1	Positive	4th week	uncountable
H2SO4-VNA	1	3	1	Positive	4th week	50
CPC	1	3	1	Positive	2nd week	uncountable
CPC-VNA	1	3	1	Positive	2nd week	uncountable
NaOH	2	1	1	Positive	4th week	uncountable
NaOH-VNA	2	1	1	Positive	2nd week	uncountable
H2SO4	2	1	1	Positive	4th week	uncountable
H2SO4-VNA	2	1	1	Positive	4th week	70
CPC	2	1	1	Positive	2nd week	uncountable
CPC-VNA	2	1	1	Positive	2nd week	uncountable
NaOH	2	2	1	Positive	2nd week	uncountable
NaOH-VNA	2	2	1	Positive	4th week	uncountable
H2SO4	2	2	1	Contamination	0	0
H2SO4-VNA	2	2	1	Positive	4th week	45
CPC	2	2	1	Positive	2nd week	uncountable
CPC-VNA	2	2	1	Positive	2nd week	uncountable
NaOH	2	3	1	Positive	4th week	uncountable
NaOH-VNA	2	3	1	Positive	2nd week	uncountable
H2SO4	2	3	1	Positive	4th week	uncountable
H2SO4-VNA	2	3	1	Positive	4th week	45
CPC	2	3	1	Contamination	0	0
CPC-VNA	2	3	1	Positive	2nd week	uncountable

## Sheet: Data for second inoculum
Factor	Sample	Replicate	Inoculum	Culture	First colonies aprear	no of colonies
NaOH	1	1	2	Contamination	0	0
NaOH-VNA	1	1	2	Positive	4th week	35
H2SO4	1	1	2	Positive	6th week	5
H2SO4-VNA	1	1	2	Positive	4th week	1
CPC	1	1	2	Positive	4th week	35
CPC-VNA	1	1	2	Positive	4th week	17
NaOH	1	2	2	Positive	6th week	uncountable
NaOH-VNA	1	2	2	Negative	0	0
H2SO4	1	2	2	Positive	6th week	23
H2SO4-VNA	1	2	2	Negative	0	0
CPC	1	2	2	Contamination	0	0
CPC-VNA	1	2	2	Positive	4th week	15
NaOH	1	3	2	Positive	6th week	uncountable
NaOH-VNA	1	3	2	Negative	00:00:00	0
H2SO4	1	3	2	Positive	6th week	11
H2SO4-VNA	1	3	2	Negative		0
CPC	1	3	2	Contamination	0	0
CPC-VNA	1	3	2	Positive	4th week	24
NaOH	2	1	2	Positive	6th week	uncountable
NaOH-VNA	2	1	2	Negative	0	0
H2SO4	2	1	2	Positive	6th week	5
H2SO4-VNA	2	1	2	Negative	0	0
CPC	2	1	2	Positive	4th week	100
CPC-VNA	2	1	2	Positive	4th week	10
NaOH	2	2	2	Contamination	0	0
NaOH-VNA	2	2	2	Contamination	0	0
H2SO4	2	2	2	Contamination	0	0
H2SO4-VNA	2	2	2	Negative	0	0
CPC	2	2	2	Contamination	0	0
CPC-VNA	2	2	2	Positive	4th week	3
NaOH	2	3	2	Positive	6th week	uncountable
NaOH-VNA	2	3	2	Contamination	0	0
H2SO4	2	3	2	Negative	0	0
H2SO4-VNA	2	3	2	Negative	0	0
CPC	2	3	2	Contamination	0	0
CPC-VNA	2	3	2	Positive	4th week	13

## Sheet: Data for thirds inoculum
Factor	Sample	Replicate	Inoculum	Culture	First colonies aprear	no of colonies
NaOH	1	1	3	Contamination	0	0
NaOH-VNA	1	1	3	Negative	0	0
H2SO4	1	1	3	Negative	0	0
H2SO4-VNA	1	1	3	Negative	0	0
CPC	1	1	3	Contamination	0	0
CPC-VNA	1	1	3	Negative	0	0
NaOH	1	2	3	Negative	0	0
NaOH-VNA	1	2	3	Negative	0	0
H2SO4	1	2	3	Negative	0	0
H2SO4-VNA	1	2	3	Negative	0	0
CPC	1	2	3	Contamination	0	0
CPC-VNA	1	2	3	Negative	0	0
NaOH	1	3	3	Negative	0	0
NaOH-VNA	1	3	3	Negative	0	0
H2SO4	1	3	3	Negative	0	0
H2SO4-VNA	1	3	3	Negative	0	0
CPC	1	3	3	Contamination	0	0
CPC-VNA	1	3	3	Negative	0	0
NaOH	2	1	3	Negative	0	0
NaOH-VNA	2	1	3	Negative	0	0
H2SO4	2	1	3	Negative	0	0
H2SO4-VNA	2	1	3	Contamination	0	0
CPC	2	1	3	Contamination	0	0
CPC-VNA	2	1	3	Negative	0	0
NaOH	2	2	3	Negative	0	0
NaOH-VNA	2	2	3	Contamination	0	0
H2SO4	2	2	3	Negative	0	0
H2SO4-VNA	2	2	3	Negative	0	0
CPC	2	2	3	Negative	0	0
CPC-VNA	2	2	3	Negative	0	0
NaOH	2	3	3	Negative	0	0
NaOH-VNA	2	3	3	Negative	0	0
H2SO4	2	3	3	Negative	0	0
H2SO4-VNA	2	3	3	Negative	0	0
CPC	2	3	3	Contamination	0	0
CPC-VNA	2	3	3	Contamination	0	0
